# Supplementary material for: Ultra-Processed Food Consumption and Subclinical Cardiac Biomarkers: A Cross-Sectional Analysis of U.S. Adults in NHANES 2001–2004
Source: Nutrients. 2025 Oct 20;17(20):3294. doi: 10.3390/nu17203294 (PMC12566985; doi:10.3390/nu17203294)
Supplement: Supplementary file 1 [file nutrients-17-03294-s001.zip]

Archive with 1 entries (1 files):
- nutrients-3883120-supplementary.pdf
